# Supplementary material for: Polycyclic aromatic hydrocarbon (PAH) source identification and a maternal transfer case study in threatened killer whales (Orcinus orca) of British Columbia, Canada
Source: Sci Rep. 2023 Dec 19;13:22580. doi: 10.1038/s41598-023-45306-w (PMC10730697; doi:10.1038/s41598-023-45306-w)
Supplement: Supplementary file 2 — Supplementary Table S1. [file 41598_2023_45306_MOESM2_ESM.xlsx]

## Sheet: Sheet1
		Wet Weight (ww)																																						Lipid Weight (lw)
SAMPLE ID	% Lipid	1-Methylnaphthalene	2-Methylfluorene	2-Methylnaphthalene	2,3,5-Trimethylnaphthalene	2,3,6-Trimethylnaphthalene	2,6-Dimethylnaphthalene	Acenaphthene	Acenaphthylene	Anthracene	Benz[a]anthracene	Biphenyl	C1-Benzo[a]anthracenes/Chrysenes	C1-Biphenyls	C1-Fluoranthenes/Pyrenes	C1-Fluorenes	C1-Naphthalenes	C2 Phenanthrenes/Anthracenes	C2-Biphenyls	C2-Dibenzothiophenes	C2-Fluoranthenes/Pyrenes	C2-Fluorenes	C2-Naphthalenes	C3-Dibenzothiophenes	C3-Fluoranthenes/Pyrenes	C3-Fluorenes	C3-Naphthalenes	C3-Phenanthrenes/Anthracenes	C4-Dibenzothiophenes	C4-Fluoranthenes/Pyrenes	C4-Naphthalenes	C4-Phenanthrenes/Anthracenes	Chrysene	Dibenzothiophene	Fluoranthene	Fluorene	Naphthalene	Phenanthrene	Pyrene	1-Methylnaphthalene	2-Methylfluorene	2-Methylnaphthalene	2,3,5-Trimethylnaphthalene	2,3,6-Trimethylnaphthalene	2,6-Dimethylnaphthalene	Acenaphthene	Acenaphthylene	Anthracene	Benz[a]anthracene
10/01835, DFO 5646 (Calf) Liver	3.65	0.248	0.0248194	0.425	0.122	0.086	0.039598	0.0217082	0.0086267	0.187	0.139	0.107	0.406	0.077	0.811	0.773	0.673	0.557	0.062	1.26	4.39	0.613	0.755	3.97	0.831	3.24	0.558	33.4	14.1	0.462	0.245	11.5	0.027	1.64	0.013	0.057	0.35	0.025	0.01	6.79452	0.679985	11.6438	3.34247	2.35616	1.08488	0.594745	0.236348	5.12329	3.80822
16-1664 (Calf) Liver	16.3	0.577	0.257	0.992	0.0177484	0.0170413	0.039598	0.0217082	0.242	0.41	0.00289914	0.497	0.00940452	1.3	0.269	0.294	1.565	0.364	5.938	3.75	0.554	0.0364867	2.492	1.51	0.349	1.6	2.246	17	9.66	0.312	0.765	6.32	0.0045	0.52	0.03	0.103	4.97	0.146	0.064	3.53988	1.57669	6.08589	0.108886	0.104548	0.242932	0.133179	1.48466	2.51534	0.0177861
16-1664 (Calf) SM	1.3	0.199	0.096	0.258	0.116	0.119	0.039598	0.0217082	0.0086267	0.055	0.00289914	0.138	0.00940452	0.105	0.053	0.25	0.457	0.086	0.108	0.085	0.0101823	0.388	0.687	0.0108187	0.00459619	0.344	0.429	0.28	0.183	0.00537401	0.23	0.432	0.014	0.00869741	0.027	0.112	0.456	0.083	0.045	15.3077	7.38462	19.8462	8.92308	9.15385	3.046	1.66986	0.663593	4.23077	0.223011
AHC 13-1550 (Adult) Liver	13.4	0.0235	0.224	0.658	0.266	0.202	0.423	5.35	0.0086267	0.174	0.042	0.687	0.341	2.33	1.32	0.939	0.611	1.323	7.218	5.77	2.91	0.835	1.492	3.59	1.76	4.77	7.466	24.3	23.6	12.3	11.4	37.8	0.0045	1.41	0.623	0.0224153	0.76	0.201	0.01	0.175373	1.67164	4.91045	1.98507	1.50746	3.15672	39.9254	0.0643784	1.29851	0.313433
AHC 14-5855 (J32) (Adult) SM	2.76	0.305	0.079	0.583	0.131	0.13	0.198	0.0217082	0.063	0.093	0.039	0.168	0.00940452	0.177	0.255	0.195	0.885	0.485	0.019	0.085	1.88	0.113	0.922	0.973	0.413	0.0333047	0.459	8.72	4.19	0.198	0.121	2.76	0.0045	0.00869741	0.023	0.072	0.555	0.099	0.043	11.0507	2.86232	21.1232	4.74638	4.71014	7.17391	0.786528	2.28261	3.36957	1.41304
AHC 14-5856 (J32 fetus) Liver	4.48	0.365	0.376	0.806	0.088	0.086	0.208	0.404	0.035	0.052	0.00289914	0.231	0.00940452	0.307	0.134	0.478	1.175	0.076	0.335	0.22	0.488	0.299	0.952	0.501	0.142	0.485	0.638	4.15	1.62	0.00537401	0.344	0.667	0.0045	0.137	0.025	0.077	2.12	0.084	0.027	8.14732	8.39286	17.9911	1.96429	1.91964	4.64286	9.01786	0.78125	1.16071	0.0647129
AHC 14-5856 (J32 fetus) SM	5.9	0.642	0.11	1.732	0.127	0.123	0.411	0.06	0.064	0.216	0.037	0.478	0.00940452	0.587	0.063	0.348	2.365	0.142	0.206	0.457	1.28	0.351	1.672	1.03	0.413	1.87	0.523	10.9	9.07	0.256	0.308	8.1	0.022	0.148	0.017	0.104	7.67	0.108	0.02	10.8814	1.86441	29.3559	2.15254	2.08475	6.9661	1.01695	1.08475	3.66102	0.627119
AHC 15-6931 (Calf) Liver	3.83	0.295	0.0248194	0.433	0.112	0.106	0.101	0.0217082	0.022	0.047	0.148	0.089	0.54	0.038	1.16	0.763	0.728	1.273	0.085	1.77	6.13	0.435	1.002	3.9	0.827	2.32	0.471	59.8	10.8	5.13	0.139	20.8	0.034	1.37	0.013	0.073	4.92	0.034	0.01	7.70235	0.648027	11.3055	2.92428	2.76762	2.63708	0.566793	0.574413	1.22715	3.86423
AHC 16-1760 (L95) (Adult) Liver	11.3	1.433	0.061	2.152	0.362	0.417	3.23	5.16	0.14	0.218	0.00289914	0.705	0.554	4.37	0.249	2.454	3.575	0.577	2.178	1.67	2.36	1.37	8.062	1.32	1.03	1.62	3.846	16.8	6.72	0.266	7.32	6.07	0.0045	0.528	0.045	0.518	2.27	0.522	0.077	12.6814	0.539823	19.0442	3.20354	3.69027	28.5841	45.6637	1.23894	1.9292	0.0256561
AHC 16-4828 (Adult) Liver	9.36	0.323	0.655	0.469	0.0177484	0.0170413	0.039598	0.256	0.0086267	0.016617	0.196	0.281	0.129	0.609	1.11	0.85	0.792	2.583	2.618	3.84	7.45	1.02	0.68	3.49	1.5	5.82	1.676	78.4	15.2	0.802	5.85	34.8	0.068	1.54	0.035	0.0224153	0.507	0.085	0.01	3.45085	6.99786	5.01068	0.189619	0.182065	0.423055	2.73504	0.0921656	0.177532	2.09402
AHC 16-6517 (J34) (Adult) Liver	4.32	0.398	0.716	1.072	0.562	0.619	0.47	5.78	0.074	0.116	0.00289914	0.0745	0.87	1.56	0.517	1.764	1.475	0.379	1.158	0.607	0.632	1.37	2.862	0.438	1.06	1.81	0.507	5.16	1.92	0.181	3.2	2.74	0.0045	0.377	0.168	0.242	0.84	0.621	0.267	9.21296	16.5741	24.8148	13.0093	14.3287	10.8796	133.796	1.71296	2.68519	0.0671097
AHC 18-6458 (Calf) Liver	3.96	0.158	0.0248194	0.223	0.081	0.074	0.039598	0.0217082	0.0086267	0.016617	0.115	0.082	0.00940452	0.487	1.12	0.798	0.381	0.919	2.318	1.59	4.06	0.0364867	0.395	6.9	0.843	4.29	0.029	64.6	16.1	2.19	0.201	15.7	0.0045	1.79	0.013	0.032	0.326	0.039	0.01	3.9899	0.626754	5.63131	2.04545	1.86869	0.999949	0.548186	0.217846	0.419621	2.90404
L98 (Luna: case 06/00938) (Juvenile) SM	7.76	2.223	0.394	4.522	0.514	0.573	1.07	0.275	0.087	0.09	0.177	1.091	0.245	1.37	0.747	0.812	6.745	0.959	0.697	0.701	4.82	0.624	4.512	2.94	0.4	2.64	2.176	33.2	9.5	0.342	0.598	9.71	0.359	0.418	0.894	0.402	6.9	1.17	0.732	28.6469	5.07732	58.2732	6.62371	7.38402	13.7887	3.54381	1.12113	1.15979	2.28093
T171 AHC 13-4290 (Adult) Liver	10.4	0.0235	0.128	0.554	0.248	0.452	3.22	5.8	0.403	0.705	1.45	0.464	2.98	2.23	21.8	1.444	0.507	15.283	2.758	18.1	30	4.41	6.742	54.3	11.3	20	5.006	240	273	6.18	27.5	103	0.787	13.4	0.399	0.105	0.83	0.128	0.01	0.225962	1.23077	5.32692	2.38462	4.34615	30.9615	55.7692	3.875	6.77885	13.9423
[truncated: 28 more columns]
