# Supplementary material for: Polycyclic aromatic hydrocarbon (PAH) source identification and a maternal transfer case study in threatened killer whales (Orcinus orca) of British Columbia, Canada
Source: Sci Rep. 2023 Dec 19;13:22580. doi: 10.1038/s41598-023-45306-w (PMC10730697; doi:10.1038/s41598-023-45306-w)
Supplement: Supplementary file 3 — Supplementary Table S6. [file 41598_2023_45306_MOESM3_ESM.xlsx]

## Sheet: Sheet1
SAMPLE ID	% Lipid	1-Methylchrysene	1-Methylnaphthalene	1-Methylphenanthrene	1,2-Dimethylnaphthalene	1,2,6-Trimethylphenanthrene	1,4,6,7-Tetramethylnaphthalene	1,7-Dimethylfluorene	1,7-Dimethylphenanthrene	1,8-Dimethylphenanthrene	2-Methylanthracene	2-Methylfluorene	2-Methylnaphthalene	2-Methylphenanthrene	2,3,5-Trimethylnaphthalene	2,3,6-Trimethylnaphthalene	2,4-Dimethyldibenzothiophene	2,6-Dimethylnaphthalene	2,6-Dimethylphenanthrene	2/3-Methyldibenzothiophenes	3-Methylfluoranthene/Benzo[a]fluorene	3-Methylphenanthrene	3,6-Dimethylphenanthrene	4,6-Dimethyldibenzothiophene	5,9-Dimethylchrysene	5/6-Methylchrysene	7-Methylbenzo[a]pyrene	9/4-Methylphenanthrene	Acenaphthene	Acenaphthylene	Anthracene	Benz[a]anthracene	Benzo[a]pyrene	Benzo[b]fluoranthene	Benzo[e]pyrene	Benzo[ghi]perylene	Benzo[j,k]fluoranthenes	Biphenyl	C1 Phenanthrenes/Anthracenes	C1-Acenaphthenes	C1-Benzo[a]anthracenes/Chrysenes	C1-Benzofluoranthenes/Benzopyrenes	C1-Biphenyls	C1-Dibenzothiophenes	C1-Fluoranthenes/Pyrenes	C1-Fluorenes	C1-Naphthalenes	C2 Phenanthrenes/Anthracenes	C2-Benzo[a]anthracenes/Chrysenes
10/01835, DFO 5646 Liver	3.65	ND	0.295	ND	ND	ND	ND	ND	0.126	0.072	ND	ND	0.513	0.075	0.122	0.086	ND	ND	ND	ND	ND	ND	ND	ND	ND	ND	ND	ND	ND	ND	0.187	0.139	ND	0.034	ND	ND	ND	0.256	ND	ND	0.406	ND	0.167	ND	0.811	0.809	0.808	0.574	0.061
16-1664 Liver	16.3	ND	0.624	0.383	ND	ND	ND	ND	ND	ND	ND	0.257	1.08	ND	ND	ND	ND	ND	ND	ND	ND	ND	ND	ND	ND	ND	ND	ND	ND	0.242	0.41	ND	ND	ND	ND	ND	ND	0.646	ND	0.175	ND	ND	1.39	ND	0.269	0.33	1.7	0.381	ND
16-1664 SM	1.3	ND	0.246	ND	ND	ND	ND	ND	ND	ND	ND	0.096	0.346	ND	0.116	0.119	ND	ND	ND	ND	0.028	ND	ND	ND	ND	ND	ND	0.048	ND	ND	0.055	ND	ND	ND	ND	ND	ND	0.287	0.048	ND	ND	ND	0.195	ND	0.053	0.286	0.592	0.103	ND
AHC 13-1550 Liver	13.4	ND	ND	ND	0.227	ND	ND	ND	0.115	0.598	ND	0.224	0.746	ND	0.266	0.202	ND	0.423	ND	ND	ND	ND	ND	ND	ND	ND	ND	ND	5.35	ND	0.174	0.042	ND	ND	ND	ND	ND	0.836	ND	1.3	0.341	ND	2.42	ND	1.32	0.975	0.746	1.34	ND
AHC 14-5855 (J32) SM	2.76	ND	0.352	ND	0.086	ND	ND	ND	ND	0.177	ND	0.079	0.671	ND	0.131	0.13	ND	0.198	ND	ND	ND	ND	ND	ND	ND	ND	ND	ND	ND	0.063	0.093	0.039	ND	ND	ND	ND	ND	0.317	ND	ND	ND	ND	0.267	ND	0.255	0.231	1.02	0.502	ND
AHC 14-5856 (J32 fetus) Liver	4.48	ND	0.412	ND	ND	ND	ND	0.246	ND	ND	ND	0.376	0.894	ND	0.088	0.086	ND	0.208	ND	ND	ND	ND	ND	ND	ND	ND	ND	ND	0.404	0.035	0.052	ND	ND	ND	ND	ND	ND	0.38	ND	0.076	ND	ND	0.397	ND	0.134	0.514	1.31	0.093	ND
AHC 14-5856 (J32 fetus) SM	5.9	ND	0.689	ND	0.097	ND	0.053	ND	ND	ND	ND	0.11	1.82	ND	0.127	0.123	ND	0.411	ND	0.039	ND	ND	ND	ND	ND	ND	ND	ND	0.06	0.064	0.216	0.037	ND	ND	ND	ND	ND	0.627	ND	ND	ND	ND	0.677	0.039	0.063	0.384	2.5	0.159	ND
AHC 15-6931 Liver	3.83	ND	0.342	ND	0.093	ND	ND	ND	ND	ND	ND	ND	0.521	0.081	0.112	0.106	ND	0.101	ND	ND	ND	ND	ND	ND	ND	ND	ND	ND	ND	0.022	0.047	0.148	ND	ND	0.043	ND	ND	0.238	ND	ND	0.54	ND	0.128	ND	1.16	0.799	0.863	1.29	ND
AHC 16-1760 (L95) Liver	11.3	ND	1.48	0.167	0.298	ND	0.081	ND	ND	0.19	0.076	0.061	2.24	0.144	0.362	0.417	ND	3.23	ND	ND	ND	0.073	ND	ND	ND	ND	ND	0.131	5.16	0.14	0.218	ND	ND	ND	ND	ND	ND	0.854	ND	1.28	0.554	ND	4.46	ND	0.249	2.49	3.71	0.594	ND
AHC 16-4828 Liver	9.36	ND	0.37	ND	ND	ND	ND	ND	0.424	0.565	ND	0.655	0.557	ND	ND	ND	0.363	ND	0.19	ND	ND	ND	ND	ND	ND	ND	ND	0.55	0.256	ND	ND	0.196	ND	ND	ND	ND	ND	0.43	ND	0.626	0.129	ND	0.699	ND	1.11	0.886	0.927	2.6	ND
AHC 16-6517 (J34) Liver	4.32	ND	0.445	0.144	0.23	ND	ND	ND	0.125	ND	0.093	0.716	1.16	0.226	0.562	0.619	ND	0.47	ND	0.081	ND	0.251	ND	ND	ND	ND	ND	0.234	5.78	0.074	0.116	ND	ND	ND	ND	ND	ND	ND	0.629	0.215	0.87	ND	1.65	0.197	0.517	1.8	1.61	0.396	ND
AHC 18-6458 Liver	3.96	ND	0.205	ND	ND	ND	ND	ND	0.279	0.089	ND	ND	0.311	ND	0.081	0.074	ND	ND	ND	ND	ND	0.246	ND	ND	ND	ND	ND	ND	ND	ND	ND	0.115	ND	ND	ND	ND	ND	0.231	ND	ND	ND	ND	0.577	ND	1.12	0.834	0.516	0.936	ND
L98 (Luna: case 06/00938) SM	7.76	0.033	2.27	0.167	0.287	ND	0.112	ND	0.119	ND	ND	0.394	4.61	0.251	0.514	0.573	ND	1.07	0.115	0.062	0.046	0.24	ND	0.104	0.075	0.016	ND	0.207	0.275	0.087	0.09	0.177	ND	0.167	0.313	0.08	0.197	1.24	0.865	ND	0.245	ND	1.46	0.224	0.747	0.848	6.88	0.976	0.076
Lab Blank	NA	ND	0.047	ND	ND	ND	ND	ND	ND	ND	ND	ND	0.088	ND	ND	ND	ND	ND	ND	ND	ND	ND	ND	ND	ND	ND	ND	ND	ND	ND	ND	ND	ND	ND	ND	ND	ND	0.149	ND	ND	ND	ND	0.09	ND	ND	0.036	0.135	0.017	ND
T171 AHC 13-4290 Liver	10.4	ND	ND	0.192	0.656	0.535	0.526	ND	ND	2.88	ND	0.128	0.642	ND	0.248	0.452	0.929	3.22	ND	ND	0.712	ND	ND	ND	ND	ND	ND	0.28	5.8	0.403	0.705	1.45	ND	ND	ND	ND	ND	0.613	ND	0.832	2.98	ND	2.32	ND	21.8	1.48	0.642	15.3	0.672
[truncated: 28 more columns]
